# Supplementary material for: Influence of genetic polymorphisms on gefitinib pharmacokinetics and adverse drug reactions in non-small cell lung cancer patients
Source: Cancer Metastasis Rev. 2025 Nov 6;44(4):82. doi: 10.1007/s10555-025-10299-7 (PMC12592279; doi:10.1007/s10555-025-10299-7)
Supplement: Supplementary file 1 — Supplementary file1 (XLSX 17 KB) [file 10555_2025_10299_MOESM1_ESM.xlsx]

## Sheet: Gene and SNP details
Sl.No	Gene symbol	Gene name	Function	Gene strand	Star allele (as per PharmVar)	SNP ID	Chromosome location	Transcript	Exon/ Intron	RefSeq Gene	Nucleotide change	Protein change	Variant impact	Function of star allele (pharmVar)	Allele frequency (as per 1000Genomes database)	Effect on splicing
1	ABCB1	ATP binding cassette subfamily B member 1	Drug transporter (efflux)	-1	NA	rs1128503	chr7:87550285: A>G	NM_001348946.2	12	NG_011513.1:g.167964T>C	c.1236T>C	NP_001335875.1:p.(Gly412=)	Synonymous variant	NA	A=0.4161/G=0.5839	No abrogation of potential splice sites
						rs1045642	chr7:87509329: A>G	NM_001348946.2	26	NG_011513.1:g.208920T>C	c.3435C>T	NP_001335875.1:p.(Ile1145=)	Synonymous variant	NA	A=0.3952/G=0.6048	No abrogation of potential splice sites
						rs2032582	chr7:87531302: A>C	NM_001348946.2	21	NG_011513.1:g.186947T>G	c.2677T>G	NP_001335875.1:p.(Ser893Ala)	Missense variant	NA	A=0.3343/ C=0.6170	No abrogation of potential splice sites
						rs10256836	chr7:87571457: C>G	NM_001348946.2	4i	NG_011513.1:g.146792G>C	c.287-1234G>C	NA	Intronic variant	NA	C=0.1933/G=0.8067	No abrogation of potential splice sites
2	ABCG2	ATP binding cassette subfamily G member 2	Drug transporter (efflux)	-1	NA	rs2231142	chr4:88131171: G>T	NM_004827.3	5	NG_032067.2:g.105152C>A	c.421C>A	NP_004818.2:p.(Gln141Lys)	Missense variant	NA	G=0.8806/T=0.1194	No abrogation of potential splice sites
						rs2622604	chr4:88157772: T>C	NM_004827.3	1i	NG_032067.2:g.78551A>G	c.-20+614A>G	NA	Intronic variant	NA	T=0.1679/C=0.8321	No abrogation of potential splice sites This variant is also referred as 1143C>T
						rs7699188	chr4:88174909: G>A	NM_004827.3	Genic Upstream Transcript Variant					NA	G=0.7540/A=0.2460	No abrogation of potential splice sites This variant is also referred as -15622C>T
						rs2231137	chr4:88139962: C>T	NM_004827.3	2	NG_032067.2:g.96361G>A	c.34G>A	NP_004818.2:p.(Val12Met)	Missense variant	NA	C=0.8425/T=0.1575	No abrogation of potential splice sites
3	CYP1A1	Cytochrome P450 family 1 subfamily A member 1	Drug metabolism	-1	NA	rs2606345	chr15:74724835: C>A	NM_001319217.2	1i	NG_061374.1:g.5694G>T	c.-30+606G>T	NA	Intronic variant	NA	C=0.7244/A=0.2756	No abrogation of potential splice sites
						rs1048943	chr15:74720644: T>C	NM_001319217.2	7	NG_061374.1:g.9885A>G	c.1384A>G	NP_001306146.1:p.(Ile462Val)	Missense variant	NA	T=0.8666/C=0.1334	No abrogation of potential splice sites
4	CYP1A2	Cytochrome P450 family 1 subfamily A member 2	Drug metabolism	1	CYP1A2*1F	rs762551	chr15:74749576: C>A	NM_000761.5	1i	NG_061543.1:g.5732C>A	c.-9-154C>A	NA	Intronic variant	Enzyme activity: Higher inducibility	C=0.3702/A=0.6298	No abrogation of potential splice sites This variant is also referred as -163C>A
5	CYP2C19	Cytochrome P450 family 2 subfamily C member 19	Drug metabolism	1	CYP2C19*2	rs4244285	chr10:94781859: G>A	NM_000769.4	5	NG_008384.3:g.24179G>A	c.681G>A	NP_000760.1:p.(Pro227=)	Synonymous variant	No function	G=0.7786/A=0.2214	HSF prediction: This mutation could have a potential impact on splicing
					CYP2C19*3	rs4986893	chr10:94780653: G>A	NM_000769.4	4	NG_008384.3:g.22973G>A	c.636G>A	NP_000760.1:p.(Trp212Ter)	Stop gain	No function	G=0.9858/A=0.0142	No abrogation of potential splice sites
6	CYP2C9	Cytochrome P450 family 2 subfamily C member 9	Drug metabolism	1	CYP2C9*3	rs1057910	chr10:94981296:A>C	NM_000771.4	7	NG_008385.2:g.48139A>C	c.1075A>C	NP_000762.2:p.(Ile359Leu)	Missense variant	No function	A=0.9515/C=0.0485	No abrogation of potential splice sites
7	CYP2D6	Cytochrome P450 family 2 subfamily D member 6	Drug metabolism	-1	CYP2D6*2	rs1135840	chr22:42126611: C>G	NM_000106.6	9	NG_008376.4:g.9200G>C	c.1457G>C	NP_000097.3:p.(Ser486Thr)	Missense variant	Normal function	C=0.4041/G=0.5959	No abrogation of potential splice sites
					CYP2D6 *5	NA	Full gene deletion							No function	NA	NIL
					CYP2D6 *10	rs1065852	chr22:42130692: G>A	NM_000106.6	1	NG_008376.4:g.5119C>T	c.100C>T	NP_000097.3:p.(Pro34Ser)	Missense variant	Decreased function	G=0.7620/A=0.2380	NIL
					CYP2D6*41	rs28371725	chr22:42127803: C>T	NM_000106.6	6i	NG_008376.4:g.8008G>A	c.985+39G>A	NA	Intronic variant	Decreased function	C=0.9365/T=0.0635	HSF prediction: No significant impact on splicing signals
					CYP2D6*29	rs1058164	chr22:42129130: C>G	NM_000106.6	3	NG_008376.4:g.6681G>C	c.408G>C	NP_000097.3:p.(Val136=)	Synonymous variant	NA	C=0.4049/G=0.5951	No abrogation of potential splice sites
8	CYP3A4	Cytochrome P450 family 3 subfamily A member 4	Drug metabolism	-1	NA	rs2242480	chr7:99763843: C>T	NM_017460.6	10i	NG_008421.1:g.25343G>A	c.1026+12G>A	NA	Intronic variant	Inconsistent evidence	C=0.5783/ T=0.4217	No abrogation of potential splice sites This variant is also referred as 20230G>A
9	CYP3A5	Cytochrome P450 family 3 subfamily A member 5	Drug metabolism	-1	CYP3A5*3	rs776746	chr7:99672916: T>C	NM_000777.5	3i	NG_007938.2:g.12083A>G	c.219-237A>G	NA	Splice defect	No function	T=0.3846/C=0.6154	HSF prediction: This mutation could have a potential impact on splicing This SNP is also referred as 6986A>G
10	FOXO3	Forkhead Box O3	Transcriptional activator, Regulates apoptosis and autophagy	1	NA	rs4946935	chr6:108679539 A>G	NM_001455.4	2i	NC_000006.12:g.108679539A>G	c.*35-288A>G	NA	Intronic variant	NA	A=0.5114/G=0.4886	No abrogation of potential splice sites
11	SLCO1B1	Solute carrier organic anion transporter family member 1B1	Uptake/ Influx transporter	1	SLCO1B1*37	rs2306283	chr12:21176804 A>G	NM_006446.5	5	NG_011745.1:g.50611A>G	c.388A>G	NP_006437.3:p.(Asn130Asp)	Missense variant	Normal function	A=0.3776/G=0.6224	No abrogation of potential splice sites
					SLCO1B1*5	rs4149056	chr12:21178615 T>C	NM_006446.5	6	NG_011745.1:g.52422T>C	c.521T>C	NP_006437.3:p.(Val174Ala)	Missense variant	No function	T=0.9123/C=0.0877	No abrogation of potential splice sites
12	SLC22A1	Solute carrier family 22 member 1	Uptake/ Influx transporter	1	NA	rs4709400	chr6:160122578 C>G	NM_003057.3	1i	NC_000006.12:g.160122578C>G	c.411+232C>G	NA	Intronic variant	NA	C=0.6460/G=0.3540	No abrogation of potential splice sites
13	SLC22A8	Solute carrier family 22 member 8	Drug transporter (efflux)	-1	NA	rs4149179	chr11:63014974 C>T	NM_004254.4	2	NC_000011.10:g.63014974C>T	c.-16G>A	NA	5 Primer UTR variant	NA	C=0.9008/ T=0.0988	No abrogation of potential splice sites
14	POR	Cytochrome P450 oxidoreductase	Electron transfer from NADP to cytochrome P450 in microsomes	1	NA	rs1057868	chr7:75985688 C>T	NM_001395413.1	13	NC_000007.14:g.75985688C>T	c.1499C>T	NP_001382342.1:p.(Ala500Val)	Missense variant	NA	C=0.7139/T=0.2861	No abrogation of potential splice sites
					NA	rs17685	chr7:75986787 G>A	NM_001395413.1	16	NC_000007.14:g.75986787G>A	c.*306G>A	NA	3 Prime UTR Variant	NA	G=0.7312/A=0.2688	No abrogation of potential splice sites
15	UGT1A7	UDP glucuronosyltransferase family 1 member A7	Catalyzes phase II biotransformation reactions	1	NA	rs6759892	chr2:233693023 T>G	NM_019077.3	1i	NC_000002.12:g.233693023T>G	c.855+10231T>G	NA	Intronic variant	NA	T=0.6378/G=0.3622	No abrogation of potential splice sites
